# Supplementary material for: Analysis of the Quasi-Static and Dynamic Fracture of the Silica Refractory Using the Mesoscale Discrete Element Modelling
Source: Materials (Basel). 2021 Dec 1;14(23):7376. doi: 10.3390/ma14237376 (PMC8658683; doi:10.3390/ma14237376)
Supplement: Supplementary file 1 [file materials-14-07376-s001.zip]

Archive with 1 entries (1 files):
- materials-1418016-supplementary.pdf
